# Supplementary material for: Standardized Workflow and Analytical Validation of Cell-Free DNA Extraction for Liquid Biopsy Using a Magnetic Bead-Based Cartridge System
Source: Cells. 2025 Jul 11;14(14):1062. doi: 10.3390/cells14141062 (PMC12293894; doi:10.3390/cells14141062)
Supplement: Supplementary file 1 [file cells-14-01062-s001.zip]

Archive with 1 entries (1 files):
- cells-3654630-supplementary.pdf
